# Supplementary material for: Detection of coronaviruses in insectivorous bats of Fore-Caucasus, 2021
Source: Sci Rep. 2023 Feb 9;13:2306. doi: 10.1038/s41598-023-29099-6 (PMC9909659; doi:10.1038/s41598-023-29099-6)
Supplement: Supplementary file 2 — Supplementary Information 2. [file 41598_2023_29099_MOESM2_ESM.xlsx]

## Sheet: File S1
№	Species	Sex	Region	CoV RNA detected in oropharyngeal swab	CoV RNA detected in rectal swab
1	Nyctalus noctula	Female	Adygea Republic
2	Nyctalus noctula	Female	Adygea Republic
3	Nyctalus noctula	Female	Adygea Republic
4	Nyctalus noctula	Female	Adygea Republic
5	Nyctalus noctula	Female	Adygea Republic
6	Nyctalus noctula	Male	Adygea Republic
7	Pipistrellus kuhlii	Male	Adygea Republic	Yes
8	Pipistrellus kuhlii	Male	Adygea Republic
9	Pipistrellus kuhlii	Female	Adygea Republic
10	Pipistrellus kuhlii	Female	Adygea Republic
11	Nyctalus noctula	Female	Adygea Republic
12	Nyctalus noctula	Female	Krasnodar Krai
13	Nyctalus noctula	Male	Krasnodar Krai
14	Nyctalus noctula	Male	Krasnodar Krai
15	Nyctalus noctula	Female	Krasnodar Krai
16	Pipistrellus kuhlii	Female	Krasnodar Krai
17	Pipistrellus kuhlii	Female	Krasnodar Krai
18	Pipistrellus kuhlii	Female	Krasnodar Krai
19	Pipistrellus kuhlii	Male	Krasnodar Krai
20	Pipistrellus kuhlii	Male	Krasnodar Krai	Yes
21	Eptesicus serotinus	Male	Krasnodar Krai	Yes
22	Eptesicus serotinus	Female	Krasnodar Krai
23	Eptesicus serotinus	Female	Krasnodar Krai
24	Eptesicus serotinus	Male	Krasnodar Krai
25	Nyctalus noctula	Female	Krasnodar Krai
26	Nyctalus noctula	Female	Krasnodar Krai
27	Nyctalus noctula	Female	Krasnodar Krai
28	Nyctalus noctula	Female	Krasnodar Krai
29	Nyctalus noctula	Female	Krasnodar Krai
30	Nyctalus noctula	Male	Krasnodar Krai
31	Nyctalus noctula	Male	Krasnodar Krai
32	Eptesicus serotinus	Female	Krasnodar Krai
33	Eptesicus serotinus	Female	Krasnodar Krai
34	Eptesicus serotinus	Female	Krasnodar Krai
35	Nyctalus noctula	Male	Krasnodar Krai
36	Nyctalus noctula	Male	Krasnodar Krai
37	Nyctalus noctula	Male	Krasnodar Krai
38	Nyctalus noctula	Male	Krasnodar Krai
39	Nyctalus noctula	Female	Krasnodar Krai
40	Nyctalus noctula	Female	Krasnodar Krai
41	Pipistrellus kuhlii	Female	Krasnodar Krai
42	Pipistrellus kuhlii	Female	Krasnodar Krai
43	Pipistrellus kuhlii	Male	Krasnodar Krai
44	Eptesicus serotinus	Male	Krasnodar Krai
45	Eptesicus serotinus	Female	Krasnodar Krai
46	Eptesicus serotinus	Female	Krasnodar Krai
47	Eptesicus serotinus	Female	Krasnodar Krai
48	Eptesicus serotinus	Male	Krasnodar Krai
49	Nyctalus noctula	Female	Krasnodar Krai
50	Nyctalus noctula	Female	Krasnodar Krai
51	Nyctalus noctula	Female	Krasnodar Krai
52	Nyctalus noctula	Male	Krasnodar Krai
53	Eptesicus serotinus	Female	Krasnodar Krai
54	Eptesicus serotinus	Female	Krasnodar Krai	Yes
55	Eptesicus serotinus	Female	Krasnodar Krai
56	Pipistrellus kuhlii	Female	Rostov region
57	Pipistrellus kuhlii	Male	Rostov region
58	Pipistrellus kuhlii	Female	Rostov region
59	Pipistrellus kuhlii	Male	Rostov region
60	Nyctalus noctula	Male	Rostov region
61	Nyctalus noctula	Female	Rostov region
62	Eptesicus serotinus	Male	Rostov region
63	Eptesicus serotinus	Female	Rostov region
64	Nyctalus noctula	Male	Rostov region
65	Nyctalus noctula	Male	Rostov region
66	Nyctalus noctula	Male	Rostov region
67	Nyctalus noctula	Female	Rostov region
68	Nyctalus noctula	Female	Rostov region
69	Eptesicus serotinus	Female	Rostov region
70	Eptesicus serotinus	Male	Rostov region
71	Pipistrellus kuhlii	Male	Rostov region
72	Pipistrellus kuhlii	Male	Rostov region
73	Pipistrellus kuhlii	Female	Rostov region
74	Nyctalus noctula	Female	Rostov region
75	Nyctalus noctula	Female	Rostov region
76	Nyctalus noctula	Female	Rostov region
77	Nyctalus noctula	Male	Rostov region
78	Nyctalus noctula	Male	Rostov region
79	Eptesicus serotinus	Male	Rostov region
80	Eptesicus serotinus	Female	Stavropol Krai
81	Eptesicus serotinus	Female	Stavropol Krai
82	Pipistrellus kuhlii	Female	Stavropol Krai
83	Pipistrellus kuhlii	Female	Stavropol Krai
84	Pipistrellus kuhlii	Male	Stavropol Krai
85	Nyctalus noctula	Male	Stavropol Krai
86	Nyctalus noctula	Male	Stavropol Krai
87	Nyctalus noctula	Female	Stavropol Krai
88	Eptesicus serotinus	Female	Stavropol Krai
89	Eptesicus serotinus	Female	Stavropol Krai
90	Rhinolophus hipposideros	Female	Adygea Republic
91	Rhinolophus hipposideros	Female	Adygea Republic
92	Rhinolophus hipposideros	Female	Adygea Republic
93	Rhinolophus hipposideros	Female	Adygea Republic
94	Rhinolophus hipposideros	Female	Adygea Republic
95	Rhinolophus hipposideros	Female	Adygea Republic
96	Rhinolophus hipposideros	Female	Adygea Republic
97	Rhinolophus hipposideros	Female	Adygea Republic
98	Rhinolophus hipposideros	Female	Adygea Republic
99	Rhinolophus hipposideros	Female	Adygea Republic
100	Rhinolophus hipposideros	Female	Adygea Republic
101	Rhinolophus hipposideros	Male	Adygea Republic
102	Rhinolophus hipposideros	Male	Adygea Republic
103	Rhinolophus hipposideros	Male	Adygea Republic
104	Rhinolophus hipposideros	Male	Adygea Republic
105	Rhinolophus hipposideros	Male	Adygea Republic
106	Rhinolophus hipposideros	Male	Adygea Republic
107	Rhinolophus hipposideros	Male	Adygea Republic
108	Rhinolophus hipposideros	Male	Adygea Republic
109	Rhinolophus hipposideros	Male	Adygea Republic
110	Rhinolophus hipposideros	Male	Adygea Republic
111	Rhinolophus hipposideros	Female	Adygea Republic
112	Rhinolophus hipposideros	Female	Adygea Republic
113	Rhinolophus hipposideros	Female	Adygea Republic
114	Rhinolophus hipposideros	Female	Adygea Republic
115	Rhinolophus hipposideros	Female	Adygea Republic
116	Rhinolophus hipposideros	Female	Adygea Republic
117	Rhinolophus hipposideros	Female	Adygea Republic
118	Rhinolophus hipposideros	Female	Adygea Republic
119	Rhinolophus hipposideros	Female	Adygea Republic
120	Rhinolophus hipposideros	Female	Adygea Republic
121	Rhinolophus hipposideros	Female	Adygea Republic
122	Rhinolophus hipposideros	Female	Adygea Republic
123	Myotis daubentonii	Male	Adygea Republic
124	Barbastella barbastellus	Male	Adygea Republic
125	Rhinolophus ferrumequinum	Female	Adygea Republic
126	Rhinolophus ferrumequinum	Female	Adygea Republic
127	Rhinolophus ferrumequinum	Female	Adygea Republic
128	Rhinolophus ferrumequinum	Female	Adygea Republic
129	Rhinolophus ferrumequinum	Male	Adygea Republic
130	Rhinolophus ferrumequinum	Male	Adygea Republic
131	Rhinolophus hipposideros	Female	Adygea Republic
132	Rhinolophus hipposideros	Female	Adygea Republic
133	Rhinolophus hipposideros	Female	Adygea Republic		Yes
134	Rhinolophus hipposideros	Female	Adygea Republic
135	Rhinolophus hipposideros	Female	Adygea Republic
136	Rhinolophus hipposideros	Female	Adygea Republic
137	Rhinolophus hipposideros	Female	Adygea Republic
138	Rhinolophus hipposideros	Female	Adygea Republic
139	Rhinolophus hipposideros	Female	Adygea Republic
140	Rhinolophus hipposideros	Female	Adygea Republic
141	Rhinolophus hipposideros	Male	Adygea Republic
142	Rhinolophus hipposideros	Male	Adygea Republic
143	Rhinolophus hipposideros	Male	Adygea Republic
144	Rhinolophus hipposideros	Male	Adygea Republic
145	Rhinolophus hipposideros	Female	Adygea Republic
146	Rhinolophus hipposideros	Female	Adygea Republic
147	Rhinolophus hipposideros	Female	Adygea Republic
148	Rhinolophus hipposideros	Female	Adygea Republic
149	Rhinolophus hipposideros	Female	Adygea Republic
150	Rhinolophus hipposideros	Female	Adygea Republic
