# Supplementary material for: Detection of coronaviruses in insectivorous bats of Fore-Caucasus, 2021
Source: Sci Rep. 2023 Feb 9;13:2306. doi: 10.1038/s41598-023-29099-6 (PMC9909659; doi:10.1038/s41598-023-29099-6)
Supplement: Supplementary file 3 — Supplementary Information 3. [file 41598_2023_29099_MOESM3_ESM.csv]

	V2	Tip_ID	PrimeA_F	PrimeA_R	PrimeB_F	PrimeB_R	PrimeC_F	PrimeC_R	Short
1	>NC_003436.1 Porcine epidemic diarrhea virus, complete genome	NC_003436	0	0	0	0	NA	NA	Porcine
2	>NC_002645.1 Human coronavirus 229E, complete genome	NC_002645	0	0	0	0	1	2	Cor. Human
3	>NC_005831.2 Human Coronavirus NL63, complete genome	NC_005831	0	0	0	0	NA	NA	Cor. Human
4	>NC_002306.3 Feline infectious peritonitis virus, complete genome	NC_002306	0	0	0	0	1	1	Cor. Feline
5	>NC_006577.2 Human coronavirus HKU1, complete genome	NC_006577	0	0	0	0	NA	NA	Cor. Human
6	>NC_001846.1 Murine hepatitis virus strain MHV-A59 C12 mutant, complete genome	NC_001846	0	0	0	0	NA	NA	Murine
7	>NC_003045.1 Bovine coronavirus isolate BCoV-ENT, complete genome	NC_003045	0	0	0	0	NA	NA	Cor. Bovine
8	>NC_001451.1 Avian infectious bronchitis virus, complete genome	NC_001451	0	0	0	0	NA	NA	Avian
9	>NC_004718.3 SARS coronavirus Tor2, complete genome	NC_004718	0	0	0	0	NA	NA	SARS
10	>NC_009021.1 Rousettus bat coronavirus HKU9, complete genome	NC_009021	0	0	0	0	NA	NA	Cor. Bat
11	>NC_016992.1 Sparrow coronavirus HKU17, complete genome	NC_016992	0	0	0	0	NA	NA	Cor. Sparrow
12	>NC_009019.1 Tylonycteris bat coronavirus HKU4, complete genome	NC_009019	0	0	0	0	NA	NA	Cor. Bat
13	>NC_009657.1 Scotophilus bat coronavirus 512, complete genome	NC_009657	2	0	0	0	NA	NA	Cor. Bat
14	>NC_010646.1 Beluga Whale coronavirus SW1, complete genome	NC_010646	NA	NA	0	0	NA	NA	Cor. Beluga
15	>NC_009020.1 Pipistrellus bat coronavirus HKU5, complete genome	NC_009020	1	0	0	0	NA	NA	Cor. Bat
16	>NC_009988.1 Rhinolophus bat coronavirus HKU2, complete genome	NC_009988	2	0	0	0	NA	NA	Cor. Bat
17	>NC_010437.1 Bat coronavirus 1A, complete genome	NC_010437	1	0	0	0	2	2	Cor. Bat
18	>NC_010438.1 Miniopterus bat coronavirus HKU8, complete genome	NC_010438	1	0	0	0	2	2	Cor. Bat
19	>NC_010800.1 Turkey coronavirus, complete genome	NC_010800	0	0	0	0	NA	NA	Cor. Turkey
20	>NC_011550.1 Munia coronavirus HKU13-3514, complete genome	NC_011550	0	0	0	0	NA	NA	Cor. Munia
21	>NC_011549.1 Thrush coronavirus HKU12-600, complete genome	NC_011549	0	0	0	0	NA	NA	Cor. Thrush
22	>NC_012936.1 Rat coronavirus Parker, complete genome	NC_012936	0	0	0	0	NA	NA	Cor. Rat
23	>NC_014470.1 Bat coronavirus BM48-31/BGR/2008, complete genome	NC_014470	0	0	0	1	NA	NA	Cor. Bat
24	>NC_016993.1 Magpie-robin coronavirus HKU18, complete genome	NC_016993	0	0	0	0	NA	NA	Cor. Magpie-robin
25	>NC_016990.2 Porcine coronavirus HKU15 strain HKU15-44, complete genome	NC_016990	0	0	0	1	NA	NA	Cor. Porcine
26	>NC_016995.1 Wigeon coronavirus HKU20, complete genome	NC_016995	0	0	1	0	NA	NA	Cor. Wigeon
27	>NC_016994.1 Night-heron coronavirus HKU19, complete genome	NC_016994	1	0	0	0	NA	NA	Cor. Night-heron
28	>NC_016991.1 White-eye coronavirus HKU16, complete genome	NC_016991	0	0	0	0	NA	NA	Cor. White-eye
29	>NC_016996.1 Common moorhen coronavirus HKU21, complete genome	NC_016996	0	0	0	0	NA	NA	Cor. Moorhen
30	>NC_017083.1 Rabbit coronavirus HKU14, complete genome	NC_017083	0	0	0	0	NA	NA	Cor. Rabbit
31	>NC_018871.1 Rousettus bat coronavirus HKU10, complete genome	NC_018871	0	0	0	0	1	2	Cor. Bat
32	>NC_019843.3 Middle East respiratory syndrome-related coronavirus isolate HCoV-EMC/2012, complete genome	NC_019843	0	0	0	0	NA	NA	MERS
33	>NC_022643.1 Betacoronavirus Erinaceus/VMC/DEU/2012 isolate ErinaceusCoV/2012-216/GER/2012, complete genome	NC_022643	0	0	0	0	NA	NA	Betacor. Human
34	>NC_022103.1 Bat coronavirus CDPHE15/USA/2006, complete genome	NC_022103	0	1	0	0	NA	NA	Cor. Bat
35	>NC_023760.1 Mink coronavirus strain WD1127, complete genome	NC_023760	0	1	0	0	NA	NA	Cor. Mink
36	>NC_025217.1 Bat Hp-betacoronavirus/Zhejiang2013, complete genome	NC_025217	0	0	0	0	NA	NA	Cor. Bat
37	>NC_026011.1 Betacoronavirus HKU24 strain HKU24-R05005I, complete genome	NC_026011	1	0	0	0	NA	NA	BetaCor. Human
38	>NC_028752.1 Camel alphacoronavirus isolate camel/Riyadh/Ry141/2015, complete genome	NC_028752	0	0	0	0	1	1	AlphaCor. Camel
39	>NC_028806.1 Swine enteric coronavirus strain Italy/213306/2009, complete genome	NC_028806	0	0	0	0	1	1	Cor. Swine
40	>NC_028824.1 BtRf-AlphaCoV/YN2012, complete genome	NC_028824	2	0	0	0	NA	NA	AlphaCoV. Human
41	>NC_028811.1 BtMr-AlphaCoV/SAX2011, complete genome	NC_028811	1	0	0	1	NA	NA	AlphaCoV. Human
42	>NC_028814.1 BtRf-AlphaCoV/HuB2013, complete genome	NC_028814	1	1	0	0	NA	NA	AlphaCoV. Human
43	>NC_028833.1 BtNv-AlphaCoV/SC2013, complete genome	NC_028833	2	0	0	0	NA	NA	AlphaCoV. Human
44	>NC_030292.1 Ferret coronavirus isolate FRCoV-NL-2010, complete genome	NC_030292	0	0	0	0	NA	NA	Cor. Ferret
45	>NC_030886.1 Rousettus bat coronavirus isolate GCCDC1 356, complete genome	NC_030886	0	0	1	0	NA	NA	Cor. Bat
46	>NC_032107.1 NL63-related bat coronavirus strain BtKYNL63-9a, complete genome	NC_032107	0	0	1	1	2	2	Cor. Bat
47	>NC_032730.1 Lucheng Rn rat coronavirus isolate Lucheng-19, complete genome	NC_032730	2	0	0	0	1	1	Cor. Rat
48	>NC_034440.1 Bat coronavirus isolate PREDICT/PDF-2180, complete genome	NC_034440	0	0	0	0	2	2	Cor. Bat
49	>NC_034972.1 Coronavirus AcCoV-JC34, complete genome	NC_034972	1	0	0	0	NA	NA	Cor. Human
50	>NC_035191.1 Wencheng Sm shrew coronavirus isolate Xingguo-101 ORF1ab polyprotein, spike glycoprotein, envelope protein, membrane protein, and nucleocapsid protein genes, complete cds	NC_035191	1	0	0	0	NA	NA	Cor. Shrew
51	>NC_039207.1 Betacoronavirus Erinaceus/VMC/DEU/2012 isolate ErinaceusCoV/2012-174/GER/2012, complete genome	NC_039207	0	0	0	0	NA	NA	BetaCor. Human
52	>NC_038294.1 Betacoronavirus England 1 isolate H123990006, complete genome	NC_038294	0	0	0	0	NA	NA	BetaCor. Human
53	>NC_011547.1 Bulbul coronavirus HKU11-934, complete genome	NC_011547	1	0	1	0	NA	NA	Cor. Bulbul
54	>NC_039208.1 Porcine coronavirus HKU15 strain HKU15-155, complete genome	NC_039208	0	0	0	1	NA	NA	Cor. Porcine
55	>NC_036584.1 Unidentified human coronavirus isolate FT1407-6/2014 spike glycprotein gene, complete cds	NC_036584	NA	NA	NA	NA	NA	NA	Cor. Human
56	>NC_038861.1 Transmissible gastroenteritis virus complete genome, genomic RNA	NC_038861	0	0	0	0	1	1	Human
57	>NC_048217.1 Murine hepatitis virus strain A59, complete genome	NC_048217	0	0	0	0	NA	NA	Murine
58	>NC_048216.1 NL63-related bat coronavirus strain BtKYNL63-9b, complete genome	NC_048216	0	0	0	0	NA	NA	Cor. Bat
59	>NC_006213.1 Human coronavirus OC43 strain ATCC VR-759, complete genome	NC_006213	0	0	0	0	NA	NA	Cor. Human
60	>NC_048182.1 Edwardsiella virus pEt-SU, complete genome	NC_048182	NA	NA	1	2	NA	NA	Edwardsiella V.
61	>NC_045512.2 Severe acute respiratory syndrome coronavirus 2 isolate Wuhan-Hu-1, complete genome	NC_045512	0	0	0	0	NA	NA	SARS-2
62	>NC_048214.1 Duck coronavirus isolate DK/GD/27/2014, complete genome	NC_048214	0	0	1	0	NA	NA	Cor. Duck
63	>NC_048213.1 Infectious bronchitis virus isolate Ind-TN92-03, complete genome	NC_048213	2	0	0	0	NA	NA	Human
64	>NC_046954.1 Rodent coronavirus isolate RtMruf-CoV-2/JL2014, complete genome	NC_046954	0	0	0	0	NA	NA	Cor. Rodent
65	>NC_046955.1 Shrew coronavirus isolate Shrew-CoV/Tibet2014 ORF1ab polyprotein, spike glycoprotein, envelope protein, membrane protein, and nucleocapsid protein genes, complete cds	NC_046955	NA	NA	NA	NA	NA	NA	Cor.Shrew
66	>NC_048211.1 Wencheng Sm shrew coronavirus isolate Xingguo-74 ORF1ab polyprotein, spike glycoprotein, envelope protein, membrane protein, and nucleocapsid protein genes, complete cds	NC_048211	1	0	0	0	NA	NA	Cor. Shrew
67	>NC_048212.1 Bat coronavirus, complete genome	NC_048212	1	0	0	0	NA	NA	Cor. Bat
68	>NC_046964.1 Alphacoronavirus Bat-CoV/P.kuhlii/Italy/3398-19/2015, complete genome	NC_046964	1	0	0	0	NA	NA	AlphaCor. Bat
69	>NC_046965.1 Canada goose coronavirus strain Cambridge_Bay_2017, complete genome	NC_046965	0	0	0	0	NA	NA	Cor. Goose
